# Supplementary material for: Enzymatic Synthesis and Molecular Modelling Studies of Rhamnose Esters Using Lipase from Pseudomonas stutzeri
Source: Int J Mol Sci. 2022 Feb 17;23(4):2239. doi: 10.3390/ijms23042239 (PMC8876684; doi:10.3390/ijms23042239)
Supplement: Supplementary file 1 [file ijms-23-02239-s001.zip]

Archive with 1 entries (1 files):
- ijms-1574082-supplementary.pdf
